# Supplementary material for: Targeted Double-Stranded cDNA Sequencing-Based Phase Analysis to Identify Compound Heterozygous Mutations and Differential Allelic Expression
Source: Biology (Basel). 2021 Mar 24;10(4):256. doi: 10.3390/biology10040256 (PMC8063809; doi:10.3390/biology10040256)
Supplement: Supplementary file 1 [file biology-10-00256-s001.zip]

Archive with 2 entries (2 files):
- Suppl Table 1 ATP7B Long PCR DNA Primers_210203.xlsx
- __MACOSX/._Suppl Table 1 ATP7B Long PCR DNA Primers_210203.xlsx
