# Supplementary material for: Targeted Double-Stranded cDNA Sequencing-Based Phase Analysis to Identify Compound Heterozygous Mutations and Differential Allelic Expression
Source: Biology (Basel). 2021 Mar 24;10(4):256. doi: 10.3390/biology10040256 (PMC8063809; doi:10.3390/biology10040256)
Supplement: Supplementary file 1 [file biology-10-00256-s001.zip › Suppl Table 1 ATP7B Long PCR DNA Primers_210203.xlsx]

## Sheet: Sheet1
Supplemental Table 1. ATP7B Long-range PCR primers
Primer Set	Primer Name	Primer Seq	Primer position (hg38)	Product size (bp)	Final primer conc. µM
Region A	ATP7B_L_A-F	5'-TTAGCTACACTGGACGGGCAAGTACC-3'	chr13:52012535-52012510	18192	0.15
	ATP7B_L_A-R	5'-CCACTCGAACCTCTGTGTAGAAGCTACC-3'	chr13:51994344-51994371
Region ai (A intron)	ATP7B_L_ai-F	5'-CTCCATGTCTCTTGTGTGGGATATTGG-3'	chr13:51995244-51995218	14905	0.15
	ATP7B_L_ai-R	5'-TGATGGTAGACGTCAGGATGAGAAAGG-3'	chr13:51980340-51980366
Region B	ATP7B_L_B-F	5'-GGAGGAGGTTCACTAACCACTTGTGC-3'	chr13:51982826-51982801	20733	0.15
	ATP7B_L_B-R	5'-AAGTTCAGCACTTCTGGGAAGACAGC-3'	chr13:51962094-51962119
Region C	ATP7B_L_C-F	5'-TGTGTAAAAGTCCCAGCACCAGAGTTC-3'	chr13:51962582-51962556	20467	0.15
	ATP7B_L_C-R	5'-GCAAGACCGATATGGGATAAGAAAGAGG-3'	chr13:51942116-51942143
Region D	ATP7B_L_D-F	5'-AGTGCTTTGACAGTGCTTAGTGCAAGG-3'	chr13:51943787-51943761	18679	0.15
	ATP7B_L_D-R	5'-CTTAGAAGGAATGCGCCACTGTTTAGC-3'	chr13:51925109-51925135
Touch-down PCR cycles were performed with KOD One DNA polymerase (TOYOBO, Osaka, Japan): 5 cycles of 98°C for 10 s and 74°C for 10 min; 5 cycles of 98°C for 10 s and 72°C for 10 min; 5 cycles of 98°C for 10 s and 70°C for 10 min; and 25 cycles of 98°C for 10 s and 68°C for 10 min. Each PCR reaction contained 1 µl of 20 ng/µl genomic DNA in a 10 µl reaction volume.
